# Supplementary material for: Effect of maxillary expansion and protraction on the oropharyngeal airway in individuals with non-syndromic cleft palate with or without cleft lip
Source: PLoS One. 2019 Jul 30;14(7):e0213328. doi: 10.1371/journal.pone.0213328 (PMC6667113; doi:10.1371/journal.pone.0213328)
Supplement: S1 Data — (XLSX) [file pone.0213328.s001.xlsx]

## Sheet: Sheet1
Expansion/protraction
	Pt. code	AW vol 1	AW Vol 2	Delta AW 2-1	MCA 1	MCA 2	Delta MCA 2-1
F		2.65	6.21	3.56	24.87	78.36	53.49
M		49.06	64.54	15.48	216.44	188.81	-27.63
F		4.51	8.69	4.18	31.88	147.75	115.87
M		4.79	5.07	0.28	32.19	60	27.81
F		5.88	8.72	2.84	66.5	310.36	243.86
M		5.89	15.99	10.1	114.69	231.63	116.94
M		8.88	43.22	34.34	96.19	116.81	20.62
M		7.01	8.37	1.36	80.81	113	32.19
F		3.21	5.62	2.41	60.31	62.19	1.88
M		5.71	4.97	-0.74	113.63	74.44	-39.19
F		5.79	14.59	8.8	45.31	356.56	311.25
M		12.93	46.21	33.28	218.06	29.06	-189
M		7.4	11.04	3.64	49.56	36.5	-13.06
M		3.62	6.61	2.99	2.19	110.69	108.5
M		1.4	5.26	3.86	3.13	23.56	20.43
F		8.02	9.08	1.06	97	77.06	-19.94
M		4.99	24.93	19.94	56.44	39.38	-17.06
F		3.05	2.59	-0.46	55.42	37.24	-18.18
Control
M		9.32	12.16	2.84	77.56	118.5	40.94
F		7.2	48.03	40.83	145.5	127.62	-17.88
F		3.62	4.83	1.21	20.89	122.31	101.42
F		3.29	3.62	0.33	64.81	43.92	-20.89
M		8.77	62.5	53.73	164.16	131.63	-32.53
F		6.79	8.43	1.64	91.15	138.29	47.14
F		2.39	4.79	2.4	41.5	25.56	-15.94
M		39.81	76.95	37.14	216.5	44	-172.5
